# Supplementary material for: Detection of the Progression of Anthesis in Field-Grown Maize Tassels: A Case Study
Source: Plant Phenomics. 2021 Mar 3;2021:4238701. doi: 10.34133/2021/4238701 (PMC7953991; doi:10.34133/2021/4238701)
Supplement: Supplementary Materials — Figure 1: RetinaNet object detection architecture. Figure 2: precision-recall curve obtained after testing the model. Figure 3: accuracy and loss value changes with every epoch of the classification model. Figure 4: accuracy and loss value changes with every epoch of the segmentation model. Figure 5: the flowchart of calculating the branch points of a tassel in a binary image. [file 4238701.f1.zip]

Archive with 6 entries (6 files):
- supp_figure_4.png
- supplementaray_figure_1.pptx
- supplementaray_figure_2.jpg
- supplementaray_figure_3.jpg
- supplementary.docx
- supplementary_figure_5.pdf
